# Supplementary material for: Fast-adapting graph neural network with prior knowledge for drug response prediction across preclinical and clinical data
Source: J Pharm Anal. 2025 Jul 4;15(10):101386. doi: 10.1016/j.jpha.2025.101386 (PMC12613006; doi:10.1016/j.jpha.2025.101386)
Supplement: Multimedia component 1 [file mmc1.xlsx]

## Sheet: Table S3
Table S3. Performance of baseline ML methods on MAML Val dataset_x000D_
	Model	dataset	SCC_a	PCC_a	MAE_a	SCC_d.mean	SCC_d.CI95	PCC_d.mean	PCC_d.CI95	MAE_d.mean	MAE_d.CI95	SCC_t.mean	SCC_t.CI95	PCC_t.mean	PCC_t.CI95	MAE_t.mean	MAE_t.CI95	SCC_dt.mean	SCC_dt.CI95	PCC_dt.mean	PCC_dt.CI95	MAE_dt.mean	MAE_dt.CI95
RF_k5	RF	maml_val	0.8226	0.8354	0.4461	0.1488	0.0321	0.1428	0.0347	0.4562	0.0271	0.1488	0.0032	0.1428	0.0023	0.4562	0.0013	0.1082	0.0244	0.1101	0.0253	0.4527	0.0216
RF_k6	RF	maml_val	0.8253	0.8375	0.4421	0.1636	0.0316	0.1604	0.0337	0.4504	0.027	0.1636	0.0032	0.1604	0.0022	0.4504	0.0015	0.1242	0.0237	0.1296	0.0244	0.4464	0.0211
RF_k7	RF	maml_val	0.8307	0.842	0.4355	0.1696	0.033	0.1712	0.0342	0.444	0.0272	0.1696	0.0034	0.1712	0.0024	0.444	0.0014	0.1241	0.0255	0.1316	0.0257	0.4397	0.0208
RF_k8	RF	maml_val	0.8336	0.8447	0.431	0.1837	0.0341	0.1815	0.0351	0.4403	0.0265	0.1837	0.0032	0.1815	0.0021	0.4403	0.0013	0.1341	0.0266	0.143	0.0266	0.4355	0.0202
RF_k9	RF	maml_val	0.8382	0.8503	0.425	0.1815	0.0319	0.1848	0.0333	0.4345	0.025	0.1815	0.0032	0.1848	0.0021	0.4345	0.0014	0.1281	0.0258	0.1419	0.026	0.429	0.0192
RF_k10	RF	maml_val	0.8389	0.85	0.425	0.1803	0.0316	0.1883	0.0319	0.4349	0.0254	0.1803	0.0031	0.1883	0.0021	0.4349	0.0015	0.1206	0.0257	0.1358	0.0262	0.4286	0.0194
RF_k11	RF	maml_val	0.8408	0.8515	0.4219	0.1944	0.0297	0.2006	0.0309	0.4324	0.0253	0.1944	0.003	0.2006	0.0021	0.4324	0.0016	0.144	0.0251	0.1557	0.0257	0.4258	0.0193
RF_k12	RF	maml_val	0.8445	0.8551	0.4175	0.2105	0.0305	0.2137	0.0304	0.4275	0.0244	0.2105	0.0031	0.2137	0.002	0.4275	0.0014	0.161	0.0262	0.1713	0.0257	0.4219	0.0189
RF_k13	RF	maml_val	0.8441	0.8549	0.4185	0.2099	0.0316	0.2131	0.031	0.4291	0.0243	0.2099	0.003	0.2131	0.002	0.4291	0.0014	0.1593	0.0273	0.1696	0.0269	0.423	0.0188
RF_k14	RF	maml_val	0.847	0.8585	0.4144	0.2107	0.031	0.2122	0.0302	0.4233	0.0234	0.2107	0.003	0.2122	0.0021	0.4233	0.0015	0.1684	0.0256	0.1791	0.0259	0.4188	0.0183
RF_k15	RF	maml_val	0.849	0.8604	0.4121	0.2168	0.0312	0.2244	0.0306	0.42	0.023	0.2168	0.003	0.2244	0.0021	0.42	0.0013	0.1772	0.0271	0.1896	0.0275	0.4165	0.0181
SVR_k5	SVR	maml_val	0.8192	0.8307	0.4493	0.1545	0.0321	0.1452	0.0343	0.461	0.0285	0.1545	0.0033	0.1452	0.0023	0.461	0.0012	0.1229	0.0265	0.1297	0.027	0.4551	0.0223
SVR_k6	SVR	maml_val	0.8234	0.8333	0.4471	0.1622	0.0331	0.1502	0.0344	0.4555	0.0286	0.1622	0.0032	0.1502	0.0019	0.4555	0.0016	0.1294	0.0257	0.1385	0.026	0.4503	0.0218
SVR_k7	SVR	maml_val	0.8251	0.8338	0.4427	0.1718	0.0327	0.1652	0.0346	0.4518	0.0295	0.1718	0.0035	0.1652	0.0023	0.4518	0.0017	0.1372	0.027	0.1482	0.0275	0.4455	0.0222
SVR_k8	SVR	maml_val	0.8289	0.8363	0.4385	0.1789	0.0322	0.1719	0.0345	0.4475	0.029	0.1789	0.0034	0.1719	0.0022	0.4475	0.0014	0.1323	0.027	0.1422	0.0273	0.4409	0.0215
SVR_k9	SVR	maml_val	0.8315	0.841	0.433	0.1786	0.0315	0.1703	0.0346	0.4419	0.0273	0.1786	0.0033	0.1703	0.002	0.4419	0.0014	0.1359	0.0262	0.1416	0.0272	0.4351	0.0205
SVR_k10	SVR	maml_val	0.8335	0.8403	0.4338	0.1756	0.0316	0.1658	0.0337	0.4427	0.0276	0.1756	0.0032	0.1658	0.002	0.4427	0.0017	0.1256	0.0268	0.1351	0.027	0.4345	0.0208
SVR_k11	SVR	maml_val	0.8328	0.8396	0.4324	0.1884	0.0318	0.1844	0.0334	0.4421	0.0281	0.1884	0.0032	0.1844	0.002	0.4421	0.0017	0.148	0.0268	0.1579	0.0269	0.4324	0.021
SVR_k12	SVR	maml_val	0.8395	0.8438	0.4261	0.2029	0.0328	0.2003	0.0334	0.4335	0.0271	0.2029	0.0031	0.2003	0.0019	0.4335	0.0015	0.1645	0.0284	0.1729	0.0273	0.4267	0.0204
SVR_k13	SVR	maml_val	0.8389	0.8445	0.4258	0.2046	0.0323	0.192	0.0321	0.4343	0.0267	0.2046	0.0031	0.192	0.002	0.4343	0.0018	0.1684	0.0275	0.1748	0.0266	0.426	0.0202
SVR_k14	SVR	maml_val	0.8432	0.8489	0.4207	0.2117	0.0308	0.1958	0.0312	0.427	0.026	0.2117	0.003	0.1958	0.002	0.427	0.0018	0.1772	0.0268	0.1838	0.0266	0.4213	0.0199
SVR_k15	SVR	maml_val	0.8449	0.8523	0.4187	0.2149	0.0324	0.2105	0.0321	0.4244	0.0251	0.2149	0.0029	0.2105	0.0019	0.4244	0.0016	0.1815	0.0281	0.1945	0.0274	0.4207	0.0195
Ridge_k5	Ridge	maml_val	0.8231	0.8361	0.4445	0.1612	0.0308	0.166	0.0329	0.4545	0.0269	0.1612	0.0033	0.166	0.0024	0.4545	0.0012	0.1185	0.0259	0.1265	0.0267	0.4502	0.0211
Ridge_k6	Ridge	maml_val	0.8244	0.8374	0.4416	0.1795	0.0307	0.179	0.0323	0.4497	0.027	0.1795	0.0035	0.179	0.0025	0.4497	0.0014	0.1319	0.0248	0.1401	0.0258	0.4452	0.0208
Ridge_k7	Ridge	maml_val	0.8292	0.8419	0.4349	0.1816	0.0318	0.188	0.0329	0.4432	0.0268	0.1816	0.0036	0.188	0.0026	0.4432	0.0014	0.1335	0.0259	0.1422	0.0266	0.4388	0.0205
Ridge_k8	Ridge	maml_val	0.8319	0.8439	0.4313	0.1831	0.0318	0.1899	0.0331	0.4406	0.0263	0.1831	0.0032	0.1899	0.0023	0.4406	0.0013	0.1305	0.0264	0.1387	0.0271	0.4361	0.02
Ridge_k9	Ridge	maml_val	0.8334	0.8471	0.4281	0.1866	0.0311	0.1927	0.0322	0.4374	0.025	0.1866	0.0032	0.1927	0.0023	0.4374	0.0014	0.1305	0.0257	0.1389	0.0263	0.4325	0.0193
Ridge_k10	Ridge	maml_val	0.8324	0.8461	0.4292	0.1857	0.0314	0.1908	0.0321	0.439	0.0254	0.1857	0.0033	0.1908	0.0024	0.439	0.0015	0.129	0.0256	0.1351	0.0263	0.4328	0.0195
Ridge_k11	Ridge	maml_val	0.8329	0.8474	0.4264	0.1984	0.0307	0.2053	0.0313	0.4366	0.0253	0.1984	0.0032	0.2053	0.0023	0.4366	0.0016	0.1482	0.0261	0.1557	0.026	0.4301	0.0195
Ridge_k12	Ridge	maml_val	0.8363	0.8507	0.4222	0.2119	0.0318	0.2196	0.0313	0.4313	0.0244	0.2119	0.0033	0.2196	0.0024	0.4313	0.0015	0.1635	0.0273	0.1733	0.0265	0.4268	0.0192
Ridge_k13	Ridge	maml_val	0.837	0.8508	0.4225	0.2137	0.0312	0.2228	0.0313	0.4321	0.0245	0.2137	0.0034	0.2228	0.0025	0.4321	0.002	0.1651	0.0274	0.176	0.0266	0.4272	0.0192
Ridge_k14	Ridge	maml_val	0.8395	0.8531	0.4199	0.2116	0.0297	0.2259	0.0293	0.4277	0.0236	0.2116	0.0033	0.2259	0.0024	0.4277	0.0019	0.1628	0.026	0.1822	0.0261	0.4238	0.0188
Ridge_k15	Ridge	maml_val	0.8428	0.8558	0.4166	0.2169	0.0303	0.2336	0.0295	0.4237	0.023	0.2169	0.0032	0.2336	0.0024	0.4237	0.002	0.1716	0.0264	0.192	0.026	0.4211	0.0185
i=2 k=0	metaDRP_wPre_E_k10_p186_i2	maml_val	0.87375	0.879569	0.374632	0.48931	0.0266761	0.484789	0.025799	0.376444	0.0218052	0.48931	0.00302976	0.484789	0.00223374	0.376444	0.00252714	0.467207	0.0239392	0.472124	0.0242701	0.376178	0.018362
i=2 k=1	metaDRP_wPre_E_k10_p186_i2	maml_val	0.869348	0.877025	0.380521	0.461073	0.0265943	0.452548	0.0260067	0.381414	0.0211774	0.461073	0.00279844	0.452548	0.00208806	0.381414	0.001962	0.438731	0.0238991	0.43796	0.0243561	0.381684	0.0180799
i=2 k=2	metaDRP_wPre_E_k10_p186_i2	maml_val	0.875085	0.882852	0.369838	0.476351	0.0265527	0.470993	0.0261243	0.374342	0.0207899	0.476351	0.00271218	0.470993	0.00211825	0.374342	0.00189225	0.454046	0.0244694	0.458828	0.0246913	0.373319	0.0176002
i=2 k=3	metaDRP_wPre_E_k10_p186_i2	maml_val	0.87649	0.884303	0.366278	0.48732	0.0281388	0.477363	0.0270284	0.369266	0.0206113	0.48732	0.00278776	0.477363	0.00217866	0.369266	0.0022915	0.460841	0.0250662	0.463744	0.0247152	0.367979	0.0172244
i=2 k=4	metaDRP_wPre_E_k10_p186_i2	maml_val	0.878761	0.885742	0.363391	0.49386	0.0256888	0.491685	0.0256289	0.365499	0.0204249	0.49386	0.00288389	0.491685	0.00206096	0.365499	0.00234499	0.466943	0.0247039	0.473246	0.0247983	0.36525	0.0170813
i=2 k=5	metaDRP_wPre_E_k10_p186_i2	maml_val	0.879746	0.887105	0.362166	0.491916	0.0258778	0.493431	0.0256143	0.363583	0.0200282	0.491916	0.00284182	0.493431	0.00206026	0.363583	0.00197445	0.468895	0.0243675	0.474564	0.0244613	0.363502	0.0166586
i=2 k=6	metaDRP_wPre_E_k10_p186_i2	maml_val	0.880418	0.888067	0.36183	0.489219	0.0261875	0.490575	0.0261932	0.364695	0.0199734	0.489219	0.00279206	0.490575	0.001952	0.364695	0.00225735	0.47372	0.0236253	0.48197	0.0237455	0.363392	0.0166579
i=2 k=7	metaDRP_wPre_E_k10_p186_i2	maml_val	0.881019	0.888822	0.359459	0.495834	0.0274432	0.496432	0.0257841	0.362081	0.0197513	0.495834	0.00278693	0.496432	0.00202218	0.362081	0.00212977	0.47742	0.0250464	0.484434	0.0237174	0.361877	0.0164961
i=2 k=8	metaDRP_wPre_E_k10_p186_i2	maml_val	0.881272	0.88873	0.359312	0.511516	0.0263167	0.503394	0.0254105	0.360953	0.0199273	0.511516	0.00305757	0.503394	0.00210234	0.360953	0.00220467	0.483857	0.0248276	0.488138	0.0240605	0.360129	0.016577
i=2 k=9	metaDRP_wPre_E_k10_p186_i2	maml_val	0.883649	0.890788	0.3561	0.513073	0.02614	0.506642	0.0259066	0.35757	0.0195967	0.513073	0.00266733	0.506642	0.00186631	0.35757	0.00213834	0.488957	0.0238409	0.492941	0.0233722	0.356664	0.0163692
i=2 k=10	metaDRP_wPre_E_k10_p186_i2	maml_val	0.883027	0.889642	0.357086	0.512796	0.0255975	0.508039	0.0246954	0.358318	0.019906	0.512796	0.00302379	0.508039	0.00203741	0.358318	0.00232317	0.487681	0.0233363	0.493568	0.0227387	0.357471	0.016512
i=2 k=11	metaDRP_wPre_E_k10_p186_i2	maml_val	0.884075	0.890751	0.354986	0.521659	0.0246138	0.517093	0.0242178	0.354664	0.0196122	0.521659	0.00272642	0.517093	0.00202734	0.354664	0.00218841	0.498489	0.0226454	0.501497	0.0225892	0.354242	0.0162766
i=2 k=12	metaDRP_wPre_E_k10_p186_i2	maml_val	0.883108	0.890548	0.355491	0.513331	0.0258348	0.508689	0.0255281	0.355888	0.0195094	0.513331	0.00282906	0.508689	0.00212779	0.355888	0.00232455	0.492499	0.0245335	0.496502	0.0236233	0.355001	0.0165518
i=2 k=13	metaDRP_wPre_E_k10_p186_i2	maml_val	0.884832	0.891504	0.353477	0.51949	0.0266166	0.514586	0.025244	0.353505	0.0196339	0.51949	0.00264465	0.514586	0.00183828	0.353505	0.00204857	0.498111	0.0237787	0.502945	0.0226462	0.351915	0.0163547
i=2 k=14	metaDRP_wPre_E_k10_p186_i2	maml_val	0.885202	0.89167	0.352705	0.52136	0.0253676	0.51588	0.0253322	0.351846	0.0196116	0.52136	0.00289929	0.51588	0.00197906	0.351846	0.00231868	0.501007	0.0235698	0.500414	0.0236129	0.351989	0.0165477
i=2 k=15	metaDRP_wPre_E_k10_p186_i2	maml_val	0.884751	0.891536	0.354505	0.522514	0.0255715	0.517759	0.0245505	0.353605	0.0194186	0.522514	0.00263531	0.517759	0.00184267	0.353605	0.00210182	0.496218	0.0238729	0.503899	0.0227296	0.353551	0.0161934
RF: random forest; SVR:support vector machine; Ridge: ridge regression
MSE: mean square error; MAE: mean absolute error; PCC: pearson correlation coefficient;SCC: Spearman’s rank correlation coefficient

## Sheet: Table S4
Table S4. Performance of metaDRP with different hyperparameters.
	Model	dataset	SCC_a	PCC_a	MAE_a	SCC_d.mean	SCC_d.CI95	PCC_d.mean	PCC_d.CI95	MAE_d.mean	MAE_d.CI95	SCC_t.mean	SCC_t.CI95	PCC_t.mean	PCC_t.CI95	MAE_t.mean	MAE_t.CI95	SCC_dt.mean	SCC_dt.CI95	PCC_dt.mean	PCC_dt.CI95	MAE_dt.mean	MAE_dt.CI95
i=1	M1	maml_val	0.8806	0.8874	0.3612	0.5129	0.0247	0.5062	0.0253	0.3635	0.0213	0.5129	0.0024	0.5062	0.0018	0.3635	0.0024	0.486	0.0224	0.4898	0.0223	0.3599	0.0169
i=2	M2	maml_val	0.8835	0.8906	0.356	0.5229	0.0248	0.5148	0.0241	0.3584	0.0201	0.5229	0.0026	0.5148	0.0019	0.3584	0.0025	0.4972	0.0227	0.4953	0.022	0.3567	0.0162
i=3	M3	maml_val	0.8819	0.8899	0.3572	0.5218	0.0237	0.5164	0.0236	0.359	0.0207	0.5218	0.0024	0.5164	0.0017	0.359	0.0019	0.4978	0.0223	0.496	0.022	0.3563	0.0164
i=4	M4	maml_val	0.874	0.8807	0.3735	0.4884	0.0255	0.4781	0.0262	0.3727	0.0219	0.4884	0.0025	0.4781	0.0018	0.3727	0.0021	0.4604	0.0231	0.4537	0.0238	0.3718	0.0175
i=5	M5	maml_val	0.8722	0.8798	0.3759	0.4719	0.0249	0.4709	0.0251	0.3763	0.0212	0.4719	0.0024	0.4709	0.0016	0.3763	0.0018	0.445	0.0221	0.4473	0.0214	0.3737	0.017
woPre	M6	maml_val	0.8574	0.8581	0.4112	0.4512	0.0268	0.4474	0.0262	0.4172	0.026	0.4512	0.0025	0.4474	0.0015	0.4172	0.0015	0.4466	0.0231	0.4442	0.0229	0.4101	0.0203
EC	M7	maml_val	0.8794	0.9037	0.3503	0.5141	0.0244	0.5079	0.0247	0.3556	0.0187	0.5141	0.0016	0.5079	0.0012	0.3556	0.0018	0.4931	0.0184	0.4939	0.0188	0.3498	0.0142
ECD	M8	maml_val	0.8273	0.8686	0.3979	0.4513	0.031	0.4507	0.031	0.3853	0.0246	0.4513	0.0039	0.4507	0.0029	0.3853	0.0023	0.4349	0.0288	0.4351	0.0286	0.3979	0.024
ECDP	M9	maml_val	0.8724	0.8976	0.36	0.487	0.0236	0.4827	0.0239	0.3649	0.0192	0.487	0.0015	0.4827	0.0012	0.3649	0.0017	0.4636	0.0181	0.467	0.0188	0.3593	0.0146
i: the number of inner loop updates;woPre: without pretrained drug encoder; E: gene expression; C: copy number variations; D: DNA methylation; P: CRISPR-Cas9 gene effects
MSE: mean square error; MAE: mean absolute error; PCC: pearson correlation coefficient;SCC: Spearman’s rank correlation coefficient

## Sheet: Table S5
Table S5. Contribution assessment of each omics type using feature zeroing approach.
Feature Elimination	SCC.mean±SCC.CI50
M9	0.4870±0.0236
w/o gene expression	0.3186±0.0230
w/o copy number variations	0.2897±0.0237
w/o DNA Methylation	0.4726±0.0237
w/o CRISPR-Cas9 gene effects	0.4819±0.0236
SCC: Spearman’s rank correlation coefficient
w/o: without

## Sheet: Table S6
Table S6. Drug-level performance of metaDRP with gene expression (M2) on MAML Val_x000D_
GDSC1 drugs_IDs	PCC	R2	MAE	MSE	SCC	Drug_ID	Size
Tozasertib	0.856434	0.463277	0.434715	0.263321	0.83629	drug_71	31
SNX-2112	0.802439	0.623104	0.391155	0.265697	0.833605	drug_175	113
NG-25_260	0.817573	0.663367	0.274956	0.110818	0.809862	drug_230	37
Mitomycin-C	0.725005	0.472536	0.37382	0.255751	0.809289	drug_11	23
NPK76-II-72-1	0.779016	0.447019	0.391086	0.246081	0.783343	drug_210	59
XMD14-99	0.734351	0.459539	0.305769	0.174436	0.781555	drug_254	94
Shikonin	0.668912	0.433632	0.374452	0.280931	0.772727	drug_7	23
BI-2536	0.808373	0.514482	0.344898	0.195037	0.762474	drug_130	56
STF-62247	0.740404	0.491229	0.208755	0.0692775	0.752621	drug_53	54
BAY-61-3606	0.738755	0.507982	0.340369	0.184748	0.749797	drug_118	88
PIK-93	0.769275	0.45372	0.419252	0.260281	0.747808	drug_79	59
GSK1070916	0.721518	0.488122	0.374442	0.328683	0.743648	drug_214	22
AZD8186	0.668009	0.392392	0.344156	0.222545	0.742339	drug_228	31
QL-XII-47_235	0.74126	0.407692	0.380368	0.22392	0.741538	drug_252	26
YM201636	0.806643	0.595206	0.302958	0.130434	0.739711	drug_109	30
Tipifarnib	0.741503	0.373263	0.748553	0.732012	0.736166	drug_29	23
MPS-1-IN-1	0.70103	0.447381	0.305897	0.147628	0.733913	drug_188	24
Selisistat	0.760274	0.553529	0.118018	0.0234643	0.725038	drug_64	67
OSI-027	0.693354	0.465365	0.507553	0.406992	0.724255	drug_263	59
UNC1215	0.736251	0.44056	0.150213	0.0400944	0.721255	drug_238	53
GNF-2	0.575584	0.313724	0.17941	0.0960209	0.712372	drug_67	56
WZ3105	0.654629	0.335188	0.388566	0.223135	0.706081	drug_199	61
BX-912	0.711057	0.486587	0.281219	0.127332	0.702466	drug_150	37
FR-180204	0.669805	0.442324	0.224615	0.0838845	0.695752	drug_136	83
NVP-BHG712	0.673263	0.393691	0.41148	0.284125	0.691058	drug_164	59
PAC-1	0.702187	0.442474	0.280213	0.1162	0.689441	drug_89	22
Sphingosine Kinase 1 Inhibitor II	0.707032	0.478301	0.135281	0.0359022	0.686568	drug_244	80
BMS-754807	0.688788	0.454643	0.473602	0.344001	0.683928	drug_177	59
NSC-87877	0.603181	0.323132	0.215898	0.069299	0.676581	drug_20	26
Linsitinib	0.596622	0.30331	0.462517	0.25792	0.675889	drug_144	23
Tivozanib	0.611398	0.287294	0.199544	0.0712485	0.673001	drug_102	56
Imatinib	0.652905	0.413355	0.162384	0.0413525	0.654032	drug_8	31
Gemcitabine_1393	0.637643	0.240703	0.412431	0.259379	0.648245	drug_17	114
Sunitinib	0.66567	0.37164	0.300608	0.16406	0.645968	drug_69	31
Methotrexate	0.666017	0.388493	0.521012	0.408452	0.64565	drug_27	235
PHA-665752	0.630436	0.26432	0.185111	0.0602065	0.645528	drug_122	32
Alectinib	0.298897	-0.036546	0.431183	0.80658	0.644243	drug_220	59
PHA-793887	0.624613	0.267949	0.411405	0.293621	0.641709	drug_208	26
S-Trityl-L-cysteine	0.652761	0.379157	0.398102	0.25073	0.637903	drug_18	31
Zibotentan	0.602489	0.304109	0.142667	0.0375215	0.630302	drug_101	145
CP466722	0.600642	0.352436	0.295736	0.15295	0.629095	drug_206	163
CAY10603	0.616208	0.208409	0.27563	0.13627	0.62677	drug_182	36
AZD8055	0.593683	0.323042	0.31099	0.165944	0.626001	drug_197	76
Epothilone B	0.662799	0.432984	0.631593	0.594609	0.624506	drug_45	23
Elesclomol	0.577091	0.232833	0.504012	0.36731	0.62104	drug_38	59
Lenalidomide	0.515135	0.0928612	0.256658	0.156609	0.620105	drug_36	65
LCL161	0.519661	0.257005	0.30957	0.211312	0.619349	drug_170	152
Etoposide	0.642971	0.395526	0.528725	0.456341	0.616288	drug_15	61
Foretinib	0.520117	-0.184175	0.276001	0.113632	0.616036	drug_201	22
Midostaurin	0.631277	0.398013	0.379475	0.200887	0.615575	drug_93	146
LDN-193189	0.59804	-0.0953401	0.193585	0.0551791	0.609684	drug_243	23
KIN001-266	0.524978	0.198512	0.240956	0.111215	0.605067	drug_203	107
Ispinesib Mesylate	0.543597	0.258337	0.486082	0.398118	0.602574	drug_78	36
PFI-1	0.583864	0.337026	0.322032	0.155397	0.60243	drug_249	123
Bosutinib	0.591013	0.318506	0.292505	0.143433	0.596154	drug_68	25
PD0325901	0.626179	0.360093	0.50036	0.430149	0.594185	drug_92	171
FMK	0.603785	-0.211061	0.214231	0.108192	0.59345	drug_52	22
TWS119	0.599082	0.33942	0.409847	0.221947	0.588877	drug_87	30
AZD3514	0.445406	0.191517	0.26334	0.168441	0.586994	drug_215	89
Dasatinib	0.537217	-0.00722301	0.692195	1.11595	0.584677	drug_58	54
GSK1059615	0.559401	0.303171	0.351307	0.239733	0.58032	drug_167	133
OSI-930	0.577198	0.30882	0.266465	0.124455	0.578162	drug_95	166
GSK429286A	0.590186	0.292372	0.308143	0.160819	0.575535	drug_131	66
Cytarabine	0.566912	0.300192	0.375076	0.227735	0.574017	drug_12	26
Doxorubicin_1386	0.603098	0.334012	0.36557	0.21352	0.570451	drug_14	154
Ponatinib	0.566029	0.281171	0.329789	0.161237	0.569893	drug_179	138
ZM447439	0.615981	0.378392	0.300438	0.163291	0.568626	drug_103	56
SB52334	0.559031	0.268977	0.341414	0.213215	0.566179	drug_21	145
Masitinib	0.489941	0.202575	0.261256	0.111785	0.552795	drug_111	22
AT7867	0.586852	0.17929	0.385389	0.237671	0.552723	drug_124	113
Brivanib, BMS-540215	0.586012	0.343303	0.234068	0.0927997	0.552216	drug_126	166
AZD6738	0.58796	0.336467	0.385636	0.245241	0.549871	drug_260	118
XMD8-92	0.485274	-0.147712	0.324025	0.147529	0.547431	drug_211	23
Selumetinib_1498	0.444975	0.164148	0.438829	0.443001	0.546906	drug_115	81
AGI-6780	0.414097	-0.0757183	0.232162	0.118839	0.544948	drug_250	120
Ruxolitinib	0.607032	0.309853	0.207641	0.0604521	0.54	drug_224	24
Dacinostat	0.504964	0.154499	0.247756	0.114631	0.539145	drug_75	26
Lestaurtinib	0.566549	0.317575	0.413817	0.268095	0.536975	drug_26	69
Serdemetan	0.570247	0.295734	0.282053	0.136428	0.536071	drug_137	52
GW-2580	0.500451	0.220439	0.196097	0.0760607	0.535227	drug_138	136
SB505124_1194	0.523909	0.260569	0.23255	0.096177	0.532031	drug_94	144
XAV939	0.490414	0.211813	0.236432	0.119885	0.528289	drug_266	125
GSK-J4	0.463327	-0.0346229	0.53168	0.425613	0.52782	drug_251	20
ZSTK474	0.549556	0.291774	0.386202	0.253805	0.524758	drug_145	150
Olaparib_1017	0.4789	0.110228	0.28915	0.145066	0.523164	drug_168	65
Trichostatin A	0.495748	0.126348	0.462361	0.323359	0.522581	drug_41	87
ARRY-520	0.597407	0.27183	0.526609	0.407932	0.521739	drug_253	23
TW 37	0.612034	0.314737	0.408937	0.289739	0.517972	drug_132	54
VX-11e	0.542415	0.266021	0.357517	0.231788	0.515315	drug_143	36
JQ1_1218	0.538615	0.218149	0.221216	0.128131	0.514516	drug_216	31
CHIR-99021_1241	0.538873	0.262943	0.359999	0.190839	0.512797	drug_108	50
BMS-509744	0.512282	0.0483465	0.396738	0.257921	0.5125	drug_133	31
Vorinostat	0.491681	0.184226	0.258502	0.111233	0.510027	drug_9	64
Cisplatin_1005	0.506195	0.0861206	0.340372	0.190779	0.506494	drug_72	22
NU7441	0.578973	0.264323	0.297246	0.132654	0.505848	drug_128	52
JNK-9L	0.478217	0.137257	0.319265	0.180085	0.505408	drug_189	49
CUDC-101	0.435029	0.126935	0.462932	0.408511	0.503084	drug_172	60
AZD4547_1135	0.407989	-0.0968229	0.513102	0.517471	0.499248	drug_225	20
CX-5461	0.546226	0.29538	0.457251	0.355409	0.497241	drug_194	82
KU-55933	0.45124	0.203138	0.305739	0.128368	0.495655	drug_65	33
RO-3306	0.466807	0.0895658	0.318685	0.15053	0.495439	drug_264	30
Veliparib	0.501372	0.010556	0.212609	0.094411	0.491813	drug_152	22
IPA-3	0.480117	0.163973	0.525737	0.37521	0.486836	drug_47	82
Avagacestat_1072	0.450147	0.103893	0.221527	0.0844768	0.479251	drug_213	112
YK-4-279	0.435403	0.179993	0.387312	0.248819	0.475107	drug_207	78
FH535	0.499926	0.171413	0.340635	0.213303	0.47298	drug_61	79
A-83-01	0.513887	0.26408	0.250937	0.108868	0.471583	drug_158	148
Belinostat	0.480511	0.0160285	0.42782	0.359318	0.468903	drug_82	55
KU-60019	0.527445	0.267274	0.386995	0.256435	0.458954	drug_154	30
Talazoparib	0.454986	0.146861	0.59685	0.631548	0.454276	drug_270	86
GW441756	0.450538	-0.00149617	0.322982	0.219414	0.454081	drug_255	116
Vismodegib	0.404541	0.0935864	0.261415	0.110162	0.452406	drug_176	34
SL0101	0.471885	0.195301	0.24585	0.0904287	0.451417	drug_121	39
Daporinad	0.47028	0.0682472	0.988985	1.46383	0.450061	drug_80	111
C-75	0.516017	0.0287771	0.406423	0.230887	0.446854	drug_62	61
GSK269962A_1192	0.463417	0.179427	0.366421	0.211302	0.446272	drug_156	61
TPCA-1	0.547596	0.293972	0.322525	0.173476	0.445289	drug_98	48
Alisertib	0.422839	0.0959957	0.327752	0.188345	0.443846	drug_174	25
Pictilisib_1058	0.478231	0.191787	0.437366	0.303615	0.441576	drug_166	67
Pazopanib	0.466357	0.119438	0.393653	0.220024	0.440678	drug_114	60
AZD2014	0.453218	0.190606	0.467149	0.382277	0.439299	drug_196	62
CI-1040	0.483788	0.215866	0.268809	0.111273	0.43541	drug_81	89
Dabrafenib	0.405865	0.122135	0.313144	0.167616	0.434157	drug_205	139
Apitolisib	0.415932	0.120582	0.439699	0.333735	0.433602	drug_193	135
Panobinostat	0.399773	-0.00270323	0.342716	0.193367	0.429908	drug_83	138
CP724714	0.285023	-0.308584	0.417738	0.445282	0.427928	drug_96	37
Venotoclax	0.352768	-1.44704	0.175363	0.0476787	0.427542	drug_222	36
Piperlongumine	0.413834	0.0897392	0.287557	0.166703	0.427024	drug_49	113
Pevonedistat	0.431147	0.178994	0.48517	0.358283	0.424219	drug_161	116
PD173074	0.456414	0.152182	0.262271	0.104884	0.422058	drug_0	48
Cetuximab	0.315787	-0.2932	0.262642	0.144381	0.421554	drug_259	32
VNLG/124	0.335704	-0.135274	0.347894	0.256464	0.418761	drug_240	59
Pyrimethamine	0.420124	0.0203414	0.387899	0.227849	0.417708	drug_6	86
AZD6482_1066	0.486277	0.223706	0.386856	0.246679	0.417522	drug_202	122
LGK974	0.415373	0.0623075	0.186788	0.0533257	0.402696	drug_218	113
SB590885	0.402905	0.0797365	0.263658	0.119612	0.394296	drug_262	145
BMS-536924_1091	0.326033	-0.201711	0.404138	0.211754	0.390085	drug_268	26
CCT007093	0.384979	0.0205669	0.220946	0.0921591	0.368421	drug_55	39
PLX-4720_1036	0.382941	0.114779	0.360618	0.200002	0.367521	drug_169	26
BIBF-1120	0.390538	0.0839352	0.437138	0.299351	0.36382	drug_267	137
Trametinib	0.384314	0.0873663	0.672322	0.728906	0.349745	drug_148	89
CPI-613	0.326874	0.0611892	0.236569	0.131609	0.348241	drug_173	62
WYE-125132	0.45585	0.194003	0.542483	0.468704	0.34585	drug_195	23
Embelin	0.443533	0.188541	0.478281	0.320083	0.342885	drug_2	23
Nutlin-3a (-)	0.344136	0.103587	0.383667	0.248044	0.321103	drug_37	48
Voxtalisib	0.303786	0.00887996	0.305042	0.129403	0.314209	drug_157	113
PFI-3	0.207025	-0.135277	0.199962	0.10017	0.31257	drug_258	30
Phenformin	0.360051	-0.0249555	0.601372	0.604265	0.294723	drug_13	36
UNC0638_1236	0.231058	-0.0162358	0.463892	0.286092	0.29111	drug_209	33
Capivasertib	0.288249	0.0371002	0.691472	0.69583	0.279458	drug_192	65
ZG-10	0.246088	0.00860181	0.37608	0.223235	0.263264	drug_239	53
BAM7	0.281302	-0.988687	0.272077	0.102471	0.260855	drug_59	26
LFM-A13	0.275084	-0.0780078	0.299925	0.118018	0.251304	drug_232	24
Fulvestrant	0.24189	-0.233673	0.270582	0.112179	0.239346	drug_22	46
AS605240	0.337404	-0.186764	0.564278	0.557916	0.235849	drug_181	53
Amuvatinib	0.209854	-0.0550614	0.439185	0.434822	0.233801	drug_127	127
AST-1306	0.211069	0.0359049	0.381575	0.279053	0.222589	drug_171	112
NSC319726	0.320061	-0.379494	0.755595	0.733669	0.218227	drug_74	29
Motesanib	0.286557	-0.120968	0.219725	0.0798775	0.208522	drug_146	105
Tretinoin	0.226451	-0.00915577	0.386961	0.221668	0.205468	drug_42	56
ACY-1215	0.18176	-0.184243	0.342729	0.1844	0.197487	drug_231	37
NSC-207895	-0.0206353	-0.241158	0.543827	0.514539	-0.0857143	drug_16	21
FTY-720	-0.0834523	-1.06853	0.231094	0.0823187	-0.11453	drug_24	26
MSE: mean square error; MAE: mean absolute error; PCC: pearson correlation coefficient;SCC: Spearman’s rank correlation coefficient

## Sheet: Table S7
Table S7. Drug-level performance of metaDRP with EC (M7) on MAML Val_x000D_
GDSC1 drugs_IDs	PCC	R2	MAE	MSE	SCC	Drug_ID	Size
ZSTK474	0.862499	0.691753	0.383488	0.200707	0.829228	drug_145	28
NPK76-II-72-1	0.814489	0.655801	0.362607	0.205296	0.822027	drug_210	200
AT-7519	0.792845	0.602319	0.344502	0.195241	0.807519	drug_129	20
NVP-BHG712	0.813551	0.601526	0.536221	0.46024	0.805905	drug_164	48
CP466722	0.824914	0.669948	0.217972	0.0840105	0.802771	drug_206	91
OSI-027	0.788067	0.609374	0.618194	0.580265	0.802382	drug_263	68
Zibotentan	0.721955	0.45321	0.118829	0.0241075	0.782504	drug_101	54
Lestaurtinib	0.686287	-0.0759512	0.510657	0.449441	0.770565	drug_26	31
(5Z)-7-Oxozeaenol	0.777352	0.323007	0.538881	0.477123	0.760899	drug_246	106
MPS-1-IN-1	0.843071	0.662276	0.331718	0.185016	0.760263	drug_188	28
GSK1070916	0.740815	0.544817	0.562099	0.525016	0.751342	drug_214	259
JW-7-24-1	0.824055	0.660261	0.33601	0.187013	0.750923	drug_247	56
Idelalisib	0.639839	0.406054	0.358907	0.279429	0.743814	drug_140	126
AZD7762_1022	0.705655	0.433912	0.44123	0.285975	0.741985	drug_123	38
TAK-715	0.690902	0.384515	0.281545	0.13837	0.739861	drug_107	175
Epothilone B	0.702409	0.405921	0.404573	0.263765	0.737449	drug_45	39
Sphingosine Kinase 1 Inhibitor II	0.74243	0.5137	0.131162	0.0304019	0.735383	drug_244	123
STF-62247	0.695658	0.477758	0.147365	0.0410365	0.729029	drug_53	64
Selisistat	0.766399	0.49423	0.116675	0.020274	0.728145	drug_64	47
CX-5461	0.770574	0.576175	0.496714	0.356467	0.725466	drug_194	109
KIN001-266	0.679014	0.40274	0.284933	0.138166	0.724662	drug_203	284
BX-912	0.760309	0.554769	0.398444	0.255997	0.72094	drug_150	245
BMS-345541	0.750151	0.540783	0.26557	0.101175	0.719666	drug_104	57
Gemcitabine_1393	0.684661	0.467793	0.35011	0.214903	0.71741	drug_17	173
PIK-93	0.716338	0.464102	0.325696	0.196124	0.714286	drug_79	41
AZD4547_1135	0.712126	0.38169	0.393964	0.317996	0.712315	drug_225	29
GSK429286A	0.665194	0.436212	0.278988	0.130788	0.705224	drug_131	145
XMD14-99	0.699934	0.354211	0.208686	0.0696136	0.703874	drug_254	149
Methotrexate	0.698694	0.401627	0.613871	0.533478	0.701163	drug_27	61
Pictilisib_1058	0.523021	0.200736	0.413281	0.286754	0.700493	drug_166	29
Tubastatin A	0.729472	0.531871	0.23819	0.10218	0.699338	drug_223	67
Linifanib	0.642323	0.381249	0.126213	0.0342579	0.697202	drug_134	161
Brivanib, BMS-540215	0.673839	0.415281	0.266981	0.117079	0.687053	drug_126	226
Tipifarnib	0.720466	0.14229	0.693547	0.707647	0.686813	drug_29	27
BX795	0.675112	0.428509	0.285843	0.132847	0.682035	drug_112	186
KIN001-244	0.640732	0.385908	0.239754	0.0951469	0.679268	drug_236	41
Omipalisib	0.575135	0.321022	0.399489	0.320795	0.67759	drug_187	43
ARRY-520	0.663195	0.42015	0.644872	0.593141	0.675019	drug_253	173
Ruxolitinib	0.530845	0.168343	0.308934	0.338873	0.673753	drug_224	56
CP724714	0.644673	0.414947	0.2036	0.0729995	0.668259	drug_96	211
LGK974	0.643147	0.232859	0.205657	0.068537	0.666741	drug_218	30
VNLG/124	0.611223	0.356358	0.154495	0.0440973	0.661756	drug_240	213
Vorinostat	0.664341	0.298203	0.330268	0.183376	0.650354	drug_9	70
A-443654	0.650749	0.162704	0.370769	0.255913	0.648768	drug_116	29
BI-2536	0.626663	0.328464	0.437051	0.289875	0.646087	drug_130	142
WYE-125132	0.604621	0.358651	0.493834	0.422324	0.638844	drug_195	60
Masitinib	0.63256	0.373141	0.288452	0.142454	0.637871	drug_111	232
PHA-793887	0.685008	0.441373	0.530102	0.404755	0.636669	drug_208	34
SNX-2112	0.59861	0.357749	0.547906	0.485748	0.633428	drug_175	155
Doxorubicin_1386	0.64792	0.4063	0.391566	0.246628	0.63013	drug_14	284
Apitolisib	0.659816	0.315158	0.405062	0.284895	0.629365	drug_193	55
Ispinesib Mesylate	0.637634	0.398192	0.462117	0.313384	0.628629	drug_78	90
GNF-2	0.570306	0.159331	0.181785	0.0657808	0.627449	drug_67	49
Olaparib_1017	0.625452	0.381465	0.27528	0.111981	0.625677	drug_168	126
SB52334	0.676547	0.452328	0.251524	0.101702	0.625397	drug_21	55
NSC-207895	0.609323	0.349281	0.437169	0.2925	0.624313	drug_16	161
Y-39983	0.676765	0.456183	0.302645	0.153917	0.621136	drug_90	70
AZD3514	0.551829	0.303237	0.263033	0.132137	0.61895	drug_215	196
QL-XII-47_235	0.652968	0.393868	0.42569	0.285868	0.617969	drug_252	202
OSU-03012	0.642728	0.182617	0.388611	0.32404	0.615104	drug_110	42
Enzastaurin	0.587333	0.325736	0.420209	0.277118	0.613101	drug_32	180
Etoposide	0.642942	0.409525	0.531825	0.42668	0.6111	drug_15	305
Tivozanib	0.571105	0.209975	0.201105	0.0775131	0.608849	drug_102	342
Lapatinib	0.611251	0.166315	0.190518	0.0590602	0.608166	drug_34	125
PAC-1	0.559176	0.299547	0.281185	0.115678	0.606674	drug_89	30
AZD8931	0.63183	0.166265	0.507109	0.491511	0.602748	drug_135	100
Mitomycin-C	0.627861	0.259848	0.408614	0.266867	0.601739	drug_11	81
KU-60019	0.639315	0.401784	0.224739	0.0862192	0.600511	drug_154	79
AZD5438	0.624298	0.373716	0.233712	0.0860712	0.597561	drug_165	222
Tretinoin	0.534303	0.277704	0.276352	0.11929	0.597449	drug_42	84
BPTES	0.574344	0.315628	0.344832	0.220186	0.595518	drug_60	180
TPCA-1	0.594678	0.31345	0.413588	0.261962	0.594335	drug_98	97
FMK	0.634674	0.379779	0.252062	0.0950156	0.591775	drug_52	66
Nutlin-3a (-)	0.471962	0.133304	0.21598	0.0801667	0.591133	drug_37	29
Temozolomide	0.523532	0.270478	0.178668	0.0655573	0.590822	drug_10	206
T0901317	0.499467	0.177127	0.323102	0.285669	0.582162	drug_44	96
PF-00299804	0.470429	0.182805	0.275179	0.17666	0.58141	drug_248	244
JNK-9L	0.537024	0.167473	0.226478	0.0880088	0.580772	drug_189	60
PD0325901	0.59292	0.325378	0.574218	0.531195	0.57476	drug_92	174
AZD2014	0.571284	0.288608	0.310981	0.156885	0.573491	drug_196	48
ZM447439	0.588645	0.320972	0.331855	0.165385	0.572106	drug_103	237
AS601245	0.640296	0.394375	0.179224	0.0534382	0.566502	drug_113	28
AZD8055	0.53978	0.202513	0.419384	0.292104	0.565882	drug_197	51
PFI-3	0.40111	0.0401112	0.151343	0.0526053	0.563382	drug_258	93
YM201636	0.588092	0.32697	0.254244	0.112	0.562058	drug_109	92
NVP-TAE684	0.469941	0.199729	0.458729	0.412628	0.558159	drug_155	92
NU7441	0.566473	0.309656	0.258532	0.0984295	0.546771	drug_128	191
PI-103	0.578907	0.230681	0.670591	0.797755	0.546436	drug_97	66
GSK319347A	0.545281	-0.273323	0.208865	0.065757	0.54335	drug_142	123
PD173074	0.508167	0.232921	0.301099	0.19865	0.543337	drug_0	86
GW-2580	0.567325	0.26129	0.150112	0.0332943	0.540981	drug_138	136
AZD6738	0.521606	0.228584	0.392377	0.239864	0.539075	drug_260	63
VX-11e	0.534511	0.276409	0.332042	0.187241	0.538252	drug_143	97
CUDC-101	0.466493	0.181327	0.41872	0.360334	0.533606	drug_172	141
XMD8-92	0.548343	0.274999	0.298954	0.153384	0.532998	drug_211	52
A-770041	0.497363	0.176428	0.563267	0.5826	0.5308	drug_86	143
TW 37	0.527949	0.274496	0.294367	0.146956	0.529999	drug_132	150
Bicalutamide_150	0.563578	0.251068	0.13894	0.0321059	0.529419	drug_1	205
Alectinib	0.303559	-0.00305612	0.368161	0.503708	0.528513	drug_220	118
AT7867	0.564269	0.265182	0.361505	0.209727	0.526364	drug_124	46
Talazoparib	0.516911	0.25557	0.519021	0.451097	0.52231	drug_270	74
SGC0946	0.427792	0.0185611	0.170152	0.0577929	0.521895	drug_235	230
Torin 2	0.474168	0.140299	0.579695	0.613971	0.515509	drug_226	130
Pelitinib	0.527235	0.12137	0.641036	0.755109	0.51535	drug_76	74
EHT-1864	0.559325	0.294459	0.270885	0.110916	0.504391	drug_106	176
KU-55933	0.541235	0.279369	0.270676	0.109928	0.503437	drug_65	172
Panobinostat	0.560195	0.268181	0.318539	0.175779	0.502393	drug_83	97
GSK1059615	0.451835	0.0714475	0.278736	0.159561	0.501538	drug_167	26
Bexarotene	0.477509	0.22128	0.303262	0.159001	0.496194	drug_19	265
Foretinib	0.506897	0.21983	0.28926	0.17113	0.494649	drug_201	62
GSK1904529A	0.449277	-0.0369312	0.199973	0.0720626	0.494505	drug_186	27
JQ12	0.51742	0.227984	0.514144	0.392204	0.494478	drug_85	188
Fulvestrant	0.526387	0.276057	0.246144	0.0952061	0.490854	drug_22	171
Pevonedistat	0.445506	0.179019	0.413904	0.251997	0.489011	drug_161	27
Doramapimod	0.648452	0.318065	0.285539	0.115093	0.488425	drug_28	22
Cabozantinib	0.263381	-0.150153	0.421478	0.459766	0.486586	drug_185	47
Vismodegib	0.588096	0.154575	0.249531	0.089929	0.476768	drug_176	105
Dabrafenib	0.416607	0.0601325	0.356809	0.199724	0.471671	drug_205	213
Quizartinib	0.446804	-0.400584	0.274387	0.138123	0.470169	drug_180	40
SB590885	0.442219	0.17725	0.30471	0.149969	0.469444	drug_262	125
Elesclomol	0.484716	0.225941	0.555595	0.495119	0.467136	drug_38	164
Piperlongumine	0.493555	0.216962	0.242461	0.120429	0.465041	drug_49	78
Tamoxifen	0.450974	0.100695	0.186704	0.0597295	0.464442	drug_56	274
PF-562271	0.475289	0.205895	0.288196	0.184606	0.46194	drug_149	54
Erlotinib	0.335973	-0.0234095	0.311993	0.323666	0.459082	drug_33	49
Wnt-C59	0.477988	0.193925	0.240212	0.0905691	0.458015	drug_241	88
GSK-J4	0.4831	0.202409	0.395441	0.262593	0.451435	drug_251	185
Belinostat	0.466117	0.0646392	0.389589	0.295075	0.45069	drug_82	76
Embelin	0.526498	0.252603	0.330491	0.179323	0.448107	drug_2	27
XMD8-85	0.510637	0.0766902	0.354612	0.18744	0.448017	drug_212	93
Dactolisib	0.387848	-4.18221e-05	0.562779	0.508613	0.43609	drug_153	20
Refametinib_1014	0.439148	-0.1591	0.479864	0.366628	0.435606	drug_204	38
LFM-A13	0.445562	0.12712	0.215801	0.0777629	0.433462	drug_232	278
Cytarabine	0.425667	0.144558	0.577792	0.510153	0.432972	drug_12	144
AGI-6780	0.466914	-0.470694	0.188785	0.0501118	0.429565	drug_250	24
Tanespimycin	0.440595	-0.0377314	0.549518	0.528454	0.429533	drug_272	64
Gefitinib	0.460038	0.168071	0.344319	0.173952	0.427545	drug_25	212
UNC1215	0.357224	-0.0749342	0.1741	0.0633881	0.427344	drug_238	170
Lenalidomide	0.388353	-0.00634208	0.180416	0.0541919	0.425336	drug_36	144
LCL161	0.211538	-0.0506053	0.283101	0.236797	0.423285	drug_170	101
BAY-61-3606	0.380955	0.0446331	0.536868	0.436107	0.423265	drug_118	40
FH535	0.451262	0.13665	0.223575	0.0857146	0.421584	drug_61	98
Alisertib	0.398395	-0.00192712	0.431856	0.304686	0.421193	drug_174	87
VX-702	0.40519	0.134201	0.231507	0.107893	0.415506	drug_120	79
Pazopanib	0.382185	0.145475	0.298194	0.144753	0.415038	drug_114	20
MK-2206	0.473908	0.223609	0.460659	0.317569	0.413153	drug_183	343
Midostaurin	0.392415	-0.130436	0.422982	0.257062	0.40841	drug_93	63
Serdemetan	0.512627	0.24012	0.278682	0.12023	0.403061	drug_137	49
Cetuximab	0.384331	-0.0911309	0.197776	0.061683	0.402841	drug_259	167
Thapsigargin	0.396173	0.0508003	0.554425	0.542915	0.400525	drug_43	203
Flavopiridol	0.482572	0.205165	0.336163	0.18154	0.399037	drug_66	90
IPA-3	0.421725	0.113703	0.529698	0.411938	0.398364	drug_47	59
BIBF-1120	0.39426	0.0899556	0.477058	0.39117	0.395653	drug_267	195
Imatinib	0.30901	-0.108491	0.211629	0.104406	0.393878	drug_8	49
ACY-1215	0.445473	0.074396	0.315742	0.157403	0.388328	drug_231	41
Trichostatin A	0.338549	0.105001	0.368137	0.244104	0.38549	drug_41	65
AS605240	0.370264	-0.00275394	0.543775	0.523773	0.385263	drug_181	75
PHA-665752	0.387203	-0.235777	0.242563	0.119413	0.385258	drug_122	50
AZD6482_1066	0.343286	0.0961995	0.388741	0.254291	0.377437	drug_202	145
ZG-10	0.421424	0.0707914	0.32335	0.15614	0.37638	drug_239	46
Trametinib	0.343226	0.0210153	0.641098	0.56659	0.374384	drug_148	28
Selumetinib_1498	0.425094	0.136481	0.457733	0.385204	0.374348	drug_115	44
GW441756	0.430145	0.138634	0.340387	0.165137	0.374118	drug_255	51
Bortezomib	0.367719	-0.247838	0.5645	0.462997	0.371265	drug_39	143
JNK Inhibitor VIII	0.433766	0.12627	0.243053	0.0969188	0.369249	drug_139	71
XMD11-85h	0.298171	0.0386736	0.311639	0.137082	0.367692	drug_200	25
Capivasertib	0.411274	-0.0444444	0.442668	0.306317	0.365591	drug_192	63
AZD8186	0.352226	0.0652568	0.365222	0.22973	0.361367	drug_228	143
FTY-720	0.368713	0.0610074	0.247868	0.103636	0.355407	drug_24	206
Avagacestat_1072	0.376673	0.0156352	0.323063	0.149884	0.354622	drug_213	34
Pilaralisib	0.370706	0.0662846	0.309512	0.152381	0.351755	drug_234	170
NSC-87877	0.250857	-0.0968226	0.288753	0.168539	0.348027	drug_20	42
BMS-536924_1091	0.351015	0.0253963	0.396981	0.239156	0.348015	drug_268	309
Amuvatinib	0.329928	0.0885539	0.455508	0.431191	0.343277	drug_127	107
NSC319726	0.381386	0.122912	0.721801	0.772569	0.338243	drug_74	65
Pyrimethamine	0.329405	-0.456771	0.557468	0.474053	0.319261	drug_6	174
CHIR-99021_1241	0.365685	0.0469171	0.328358	0.159826	0.313659	drug_108	119
WZ-1-84	0.282235	-0.0150936	0.299463	0.18023	0.30051	drug_221	49
PFI-1	0.410822	-0.01837	0.341239	0.173173	0.293952	drug_249	31
SU11274	0.291665	-0.181526	0.459332	0.360531	0.286835	drug_88	72
FR-180204	0.36735	-0.0832265	0.307121	0.167345	0.279475	drug_136	42
XAV939	0.323474	-0.128992	0.288274	0.124172	0.277107	drug_266	43
Motesanib	0.118969	-0.20079	0.250635	0.114788	0.253202	drug_146	29
Daporinad	0.276742	0.020616	0.62691	0.958677	0.248053	drug_80	30
PLX-4720_1036	0.297234	-0.00668034	0.338536	0.152384	0.228878	drug_169	49
UNC0638_1236	0.109801	-0.150576	0.355443	0.219449	0.217217	drug_209	48
CPI-613	0.373654	0.138055	0.247561	0.120618	0.215669	drug_173	38
Phenformin	0.167257	-0.300324	0.633797	0.651287	0.183607	drug_13	168
Sepantronium bromide	0.207861	-0.0212173	0.581611	0.81446	0.174496	drug_125	95
YK-4-279	0.233263	0.0360176	0.369855	0.257287	0.169744	drug_207	30
JQ1_1218	0.115225	-0.274617	0.278263	0.162358	0.149261	drug_216	29
IC-87114	0.224123	-0.192352	0.20544	0.0619143	0.148832	drug_100	30
CCT007093	0.0683925	-0.336979	0.243433	0.107652	0.146141	drug_55	28
C-75	0.0602315	-0.763966	0.416287	0.246662	0.00118577	drug_62	45
DMOG	-0.168931	-0.433783	0.558568	0.51457	-0.159638	drug_48	51
JNJ38877605	-0.282685	-0.224726	0.491757	0.46534	-0.245059	drug_217	45
MSE: mean square error; MAE: mean absolute error; PCC: pearson correlation coefficient;SCC: Spearman’s rank correlation coefficient

## Sheet: Table S8
Table S8. Drug-level performance of metaDRP with ECD (M8) on MAML Val_x000D_
GDSC1 drugs_IDs	PCC	R2	MAE	MSE	SCC	Drug_ID	Size
Pelitinib	0.787955	0.485991	0.455264	0.302382	0.82547	drug_76	46
TAK-715	0.789547	0.55799	0.275241	0.113527	0.819559	drug_107	68
YM201636	0.845611	0.638762	0.28239	0.141868	0.786545	drug_109	70
(5Z)-7-Oxozeaenol	0.691578	0.435587	0.29265	0.12325	0.760591	drug_246	29
Midostaurin	0.698509	0.421507	0.414543	0.261463	0.733482	drug_93	30
AT-7519	0.726699	0.498058	0.323844	0.186382	0.73173	drug_129	46
AZD2014	0.752658	0.516764	0.228336	0.0713024	0.727837	drug_196	22
XMD14-99	0.660966	0.315297	0.232424	0.0870722	0.718803	drug_254	22
Tubastatin A	0.563163	0.22555	0.217496	0.0990473	0.718559	drug_223	27
Lestaurtinib	0.590827	0.214925	0.49773	0.420168	0.709565	drug_26	24
Brivanib, BMS-540215	0.674223	0.410604	0.267638	0.110113	0.691585	drug_126	80
CX-5461	0.6747	0.337549	0.4879	0.344752	0.689208	drug_194	120
FR-180204	0.681559	0.452676	0.216336	0.0767988	0.683912	drug_136	140
NPK76-II-72-1	0.739046	0.524982	0.376647	0.226253	0.680231	drug_210	55
Dasatinib	0.725175	0.118514	0.57353	0.774844	0.678261	drug_58	24
PHA-793887	0.69604	0.175302	0.633566	0.618638	0.677866	drug_208	92
OSI-930	0.62952	0.388874	0.213871	0.0905228	0.668825	drug_95	46
Flavopiridol	0.594221	0.00571983	0.333044	0.206472	0.653087	drug_66	75
GW843682X	0.693271	0.200552	0.537719	0.410404	0.652008	drug_91	44
Apitolisib	0.62375	0.260855	0.466423	0.328946	0.640432	drug_193	50
Linifanib	0.666893	0.396111	0.148461	0.0358731	0.640141	drug_134	117
GSK429286A	0.598196	0.344691	0.229157	0.0935254	0.639805	drug_131	27
Sunitinib	0.653106	0.367406	0.274711	0.142702	0.638261	drug_69	24
Doxorubicin_1386	0.676137	0.441577	0.433308	0.269203	0.636923	drug_14	25
Cabozantinib	0.659958	0.410697	0.328011	0.180779	0.627931	drug_185	45
WYE-125132	0.703083	0.438803	0.474512	0.352538	0.621939	drug_195	49
S-Trityl-L-cysteine	0.635818	-0.491749	0.668164	0.569259	0.621812	drug_18	69
Ruxolitinib	0.538096	0.274412	0.177699	0.0581767	0.611635	drug_224	93
PF-562271	0.509403	0.0283573	0.304451	0.17058	0.609573	drug_149	26
NG-25_260	0.614968	0.159457	0.399149	0.230736	0.607143	drug_230	49
Panobinostat	0.551181	0.199834	0.438134	0.325207	0.606504	drug_83	73
NSC319726	0.5946	0.330903	0.624036	0.596277	0.604155	drug_74	72
Enzastaurin	0.589469	0.12726	0.559437	0.448828	0.601739	drug_32	24
Cyclopamine	0.457074	-0.259791	0.346865	0.272049	0.594102	drug_40	67
SN-38_1494	0.56164	0.311723	0.485401	0.349367	0.585385	drug_23	25
WZ-1-84	0.46631	-0.663781	0.497522	0.349011	0.584691	drug_221	69
BMS-345541	0.523918	0.182794	0.30811	0.15014	0.570216	drug_104	93
LFM-A13	0.509186	0.224422	0.202191	0.0631518	0.570065	drug_232	68
Dacinostat	0.627818	0.17331	0.36482	0.251981	0.569565	drug_75	45
CP466722	0.54072	0.266466	0.2619	0.149846	0.567155	drug_206	27
Tanespimycin	0.570331	0.320494	0.42314	0.338546	0.565217	drug_272	24
BAY-61-3606	0.575966	0.329182	0.396036	0.236839	0.565173	drug_118	93
KU-60019	0.580666	0.313705	0.380226	0.237637	0.558261	drug_154	24
Temozolomide	0.563438	0.207619	0.231438	0.0863073	0.555298	drug_10	71
PIK-93	0.565469	0.303877	0.408006	0.28169	0.554796	drug_79	125
UNC1215	0.661749	0.108507	0.147269	0.0328999	0.552077	drug_238	50
LGK974	0.621189	0.369198	0.158056	0.0384422	0.550408	drug_218	49
GSK690693	0.440849	-0.00457516	0.37835	0.35246	0.547826	drug_163	46
Venotoclax	0.533857	-0.703564	0.176636	0.0441096	0.546753	drug_222	21
Tamoxifen	0.45094	0.168376	0.214554	0.101576	0.543506	drug_56	55
Nutlin-3a (-)	0.615682	0.372399	0.416357	0.238856	0.54087	drug_37	24
Imatinib	0.370216	-0.037073	0.269882	0.241228	0.540749	drug_8	68
VNLG/124	0.655495	0.317602	0.161086	0.0363772	0.533776	drug_240	49
PFI-3	0.309434	-0.233678	0.154995	0.0542203	0.530829	drug_258	48
Bicalutamide_150	0.500378	-0.364499	0.177067	0.0518566	0.520396	drug_1	93
STF-62247	0.419477	0.143585	0.213297	0.0855227	0.514935	drug_53	93
XMD11-85h	0.490807	0.0699033	0.265089	0.104945	0.511199	drug_200	45
Vismodegib	0.579445	0.323989	0.222866	0.0742098	0.499274	drug_176	52
NSC-207895	0.561229	0.128793	0.427723	0.241452	0.498261	drug_16	24
PFI-1	0.44817	-0.300952	0.41462	0.273496	0.495385	drug_249	25
ARRY-520	0.56988	0.300815	0.623212	0.601721	0.492095	drug_253	23
Avagacestat_1072	0.476281	0.0471535	0.225824	0.0875685	0.48631	drug_213	80
Tivozanib	0.31457	-0.282826	0.262212	0.152171	0.479618	drug_102	46
Olaparib_1017	0.478985	0.186144	0.290181	0.130371	0.478016	drug_168	52
SB590885	0.498024	0.0872858	0.420295	0.440044	0.474323	drug_262	112
GSK650394	0.526921	0.200826	0.514609	0.385043	0.473804	drug_184	117
AS601245	0.384151	-0.134112	0.433715	0.295688	0.473387	drug_113	31
BMS-754807	0.530051	0.272858	0.469745	0.359106	0.465839	drug_177	22
Shikonin	0.475534	0.188475	0.453398	0.315822	0.462824	drug_7	140
Alisertib	0.403254	-0.00334214	0.469628	0.389668	0.457787	drug_174	44
SNX-2112	0.481947	0.226475	0.628336	0.590929	0.454354	drug_175	123
CCT007093	0.428103	0.173181	0.238641	0.0933446	0.453557	drug_55	23
AZD4547_1135	0.530334	-0.121858	0.465144	0.339427	0.448276	drug_225	29
Veliparib	0.323498	0.0171534	0.253874	0.183694	0.437391	drug_152	24
Fulvestrant	0.503137	0.239345	0.249742	0.0903092	0.435072	drug_22	52
Elesclomol	0.427363	0.114391	0.507308	0.41304	0.43453	drug_38	26
SU11274	0.412374	0.150733	0.31752	0.165611	0.434526	drug_88	50
SB505124_1194	0.447092	0.180567	0.252908	0.101236	0.431818	drug_94	23
Torin 2	0.402014	0.142487	0.612018	0.622993	0.428256	drug_226	154
Gefitinib	0.494375	0.0125484	0.381286	0.231657	0.425139	drug_25	30
SGC0946	0.314948	-0.404637	0.243077	0.11625	0.417495	drug_235	117
JQ1_1218	0.316373	-0.0277538	0.228346	0.109863	0.414904	drug_216	94
PHA-665752	0.427419	-0.622119	0.289343	0.105913	0.414783	drug_122	24
NVP-TAE684	0.499356	0.12551	0.373951	0.236664	0.411304	drug_155	24
CHIR-99021_1241	0.442817	0.081605	0.331192	0.167132	0.405753	drug_108	118
Alectinib	0.239116	-0.0372288	0.166938	0.0762832	0.401709	drug_220	27
Doramapimod	0.346941	-0.585489	0.358731	0.225094	0.400902	drug_28	47
Voxtalisib	0.375512	-0.071234	0.393559	0.212667	0.396206	drug_157	50
JQ12	0.414563	-0.143606	0.595681	0.527043	0.395676	drug_85	93
PD0325901	0.375797	-0.208317	0.657396	0.536021	0.394692	drug_92	22
KU-55933	0.377716	0.105533	0.299039	0.129669	0.393921	drug_65	52
LCL161	0.385598	0.0556245	0.304867	0.162801	0.387952	drug_170	169
Capivasertib	0.572234	0.161408	0.354881	0.200086	0.385658	drug_192	22
NSC-87877	0.328194	0.0313848	0.324294	0.199669	0.381286	drug_20	52
OSI-027	0.368117	-0.342434	0.833652	1.0207	0.378209	drug_263	144
KIN001-266	0.412134	-0.276376	0.412835	0.285449	0.376613	drug_203	31
Pictilisib_1058	0.374128	-0.913531	0.652671	0.615079	0.361942	drug_166	22
TWS119	0.421399	-0.00508242	0.45884	0.33608	0.356771	drug_87	143
BMS-536924_1091	0.366022	0.105895	0.361984	0.193682	0.355894	drug_268	94
AZD6738	0.36883	0.0229729	0.385038	0.216601	0.355408	drug_260	49
AT7867	0.371588	0.130323	0.363155	0.21372	0.35249	drug_124	28
PI-103	0.3473	-0.0548765	0.776303	0.862681	0.352425	drug_97	121
Methotrexate	0.466936	0.134025	0.357745	0.193596	0.343715	drug_27	30
Sepantronium bromide	0.367646	0.108159	0.797147	0.99846	0.34322	drug_125	113
SL0101	0.317083	0.044991	0.26464	0.119571	0.341986	drug_121	123
Piperlongumine	0.408701	0.0132692	0.228213	0.102769	0.341657	drug_49	50
Trichostatin A	0.406499	-0.590382	0.319908	0.130652	0.331169	drug_41	21
BIBF-1120	0.380912	0.119421	0.440579	0.296128	0.327712	drug_267	115
DMOG	0.415441	0.0953055	0.521117	0.392663	0.319149	drug_48	48
Talazoparib	0.242838	0.0366348	0.436526	0.33088	0.312821	drug_270	26
AZD8055	0.46238	0.144874	0.381438	0.222465	0.309377	drug_197	72
ZSTK474	0.400617	-0.261474	0.623841	0.577163	0.306087	drug_145	24
PF-00299804	0.214759	-0.0206457	0.451137	0.424955	0.303956	drug_248	124
Linsitinib	0.27382	-0.392761	0.526305	0.516593	0.299406	drug_144	118
CUDC-101	0.226002	-0.172029	0.607773	0.612927	0.296155	drug_172	118
Wnt-C59	0.455452	-0.276023	0.249589	0.0913909	0.289526	drug_241	23
Bortezomib	0.460466	-0.22113	0.474606	0.37761	0.275652	drug_39	24
LDN-193189	0.305775	-0.36895	0.174829	0.0613427	0.265726	drug_243	31
FMK	0.215605	-0.221095	0.241465	0.109241	0.264516	drug_52	31
BPTES	0.218484	-0.0273479	0.346005	0.207793	0.253135	drug_60	95
AGI-6780	0.283443	-0.523721	0.247881	0.0923989	0.238961	drug_250	21
PD173074	0.142162	-0.214829	0.286161	0.149824	0.218855	drug_0	95
PLX-4720_1036	0.217017	-0.428527	0.429848	0.302984	0.215096	drug_169	80
KIN001-244	0.347	-0.170965	0.377745	0.189924	0.208357	drug_236	22
Belinostat	0.23445	-0.15503	0.553833	0.536558	0.196823	drug_82	53
Dactolisib	0.262758	-0.448431	0.443936	0.283833	0.19644	drug_153	30
GW441756	0.214009	-0.0519213	0.309804	0.128152	0.159278	drug_255	28
UNC0638_1236	0.163082	-0.16104	0.444538	0.342473	0.146913	drug_209	94
Amuvatinib	0.0624404	-0.0223029	0.47877	0.592263	0.143468	drug_127	27
CAY10603	0.103305	-0.155747	0.707427	0.874264	0.123932	drug_182	27
Phenformin	0.179252	-0.0316887	0.599278	0.584229	0.123471	drug_13	30
BAM7	0.0928001	-0.632924	0.480642	0.364865	0.105242	drug_59	31
Cetuximab	0.0548951	-0.451542	0.387568	0.258178	0.0491248	drug_259	22
Serdemetan	0.129666	-0.128733	0.326196	0.177515	0.0448276	drug_137	29
ZG-10	0.11203	-0.172617	0.425021	0.318137	0.0432148	drug_239	45
EHT-1864	0.0760476	-0.0914335	0.335693	0.178567	0.00494071	drug_106	23
AS605240	-0.208557	-0.695587	0.545323	0.450888	-0.0447581	drug_181	31
AZD8931	-0.0981706	-0.108684	0.62134	0.708378	-0.113553	drug_135	27
MSE: mean square error; MAE: mean absolute error; PCC: pearson correlation coefficient;SCC: Spearman’s rank correlation coefficient

## Sheet: Table S9
Table S9. Drug-level performance of metaDRP with ECDP (M9) on MAML Val_x000D_
GDSC1 drugs_IDs	PCC	R2	MAE	MSE	SCC	Drug_ID	Size
MPS-1-IN-1	0.893156	0.794641	0.238106	0.112502	0.904215	drug_188	28
ZSTK474	0.8848	0.615332	0.393262	0.250467	0.877942	drug_145	28
AT-7519	0.832729	0.669907	0.336915	0.162059	0.849624	drug_129	20
Zibotentan	0.778119	0.435099	0.114614	0.024906	0.838994	drug_101	54
NPK76-II-72-1	0.830928	0.686392	0.342289	0.187051	0.834291	drug_210	200
AZD7762_1022	0.812513	0.514686	0.420625	0.24517	0.812014	drug_123	38
CP466722	0.800344	0.608783	0.234277	0.0995793	0.80438	drug_206	91
NVP-BHG712	0.803919	0.512495	0.580945	0.563072	0.789622	drug_164	48
Sphingosine Kinase 1 Inhibitor II	0.742862	0.505769	0.128446	0.0308977	0.757252	drug_244	123
GSK1070916	0.723417	0.350938	0.57237	0.748639	0.756339	drug_214	259
Tipifarnib	0.753624	0.395811	0.583764	0.498481	0.738706	drug_29	27
GSK429286A	0.705914	0.448945	0.272485	0.127835	0.7344	drug_131	145
Selisistat	0.762976	0.496487	0.115011	0.0201835	0.731383	drug_64	47
WYE-125132	0.66678	0.354239	0.514245	0.425229	0.729314	drug_195	60
Idelalisib	0.638028	0.401868	0.356098	0.281398	0.7271	drug_140	126
OSI-027	0.681152	0.384514	0.760175	0.914289	0.712753	drug_263	68
Methotrexate	0.681239	0.405129	0.598298	0.530355	0.705553	drug_27	61
AZD4547_1135	0.800683	0.44539	0.38432	0.285235	0.698522	drug_225	29
ARRY-520	0.679345	0.452691	0.620363	0.559854	0.695364	drug_253	173
CX-5461	0.763647	0.383429	0.60774	0.518581	0.693606	drug_194	109
Ruxolitinib	0.509671	0.0989502	0.322659	0.367149	0.693575	drug_224	56
Brivanib, BMS-540215	0.686005	0.434461	0.262745	0.113238	0.693574	drug_126	226
TAK-715	0.64422	0.282984	0.307988	0.161196	0.692246	drug_107	175
BX-912	0.724825	0.480071	0.424499	0.298947	0.690377	drug_150	245
KIN001-266	0.665358	0.404942	0.274965	0.137656	0.689327	drug_203	284
LGK974	0.669597	0.433345	0.185368	0.0506254	0.688988	drug_218	30
XMD14-99	0.638459	0.362574	0.213758	0.068712	0.683874	drug_254	149
Lestaurtinib	0.638728	0.171458	0.40823	0.346094	0.678629	drug_26	31
JW-7-24-1	0.771279	0.570502	0.386588	0.236422	0.667874	drug_247	56
Vorinostat	0.661367	0.384207	0.289335	0.160903	0.661692	drug_9	70
CP724714	0.594412	0.346604	0.209586	0.0815269	0.656172	drug_96	211
Epothilone B	0.635234	0.268698	0.47014	0.32469	0.654858	drug_45	39
Tubastatin A	0.646827	0.402323	0.284274	0.130457	0.653244	drug_223	67
STF-62247	0.625396	0.368447	0.153113	0.0496259	0.651465	drug_53	64
VNLG/124	0.606569	0.350332	0.157282	0.0445101	0.64717	drug_240	213
Gemcitabine_1393	0.65064	0.409525	0.379511	0.238432	0.645674	drug_17	173
BX795	0.634787	0.396196	0.288377	0.140358	0.643959	drug_112	186
Ispinesib Mesylate	0.632798	0.327289	0.473568	0.350306	0.638671	drug_78	90
PAC-1	0.650455	0.3692	0.274177	0.104175	0.632036	drug_89	30
(5Z)-7-Oxozeaenol	0.636216	0.302136	0.543554	0.491832	0.626531	drug_246	106
BI-2536	0.635519	0.157535	0.501133	0.363658	0.625928	drug_130	142
T0901317	0.524095	0.26848	0.320274	0.253955	0.619398	drug_44	96
Apitolisib	0.68262	0.33919	0.388399	0.274898	0.618038	drug_193	55
GSK1904529A	0.571102	-0.0516763	0.209488	0.0730873	0.613553	drug_186	27
BMS-345541	0.620882	0.350676	0.288118	0.14306	0.610643	drug_104	57
Masitinib	0.583625	0.284683	0.3064	0.162556	0.609065	drug_111	232
Lapatinib	0.577156	0.133286	0.193067	0.0614	0.608356	drug_34	125
PHA-793887	0.615019	0.371382	0.522291	0.455467	0.6055	drug_208	34
AZD8931	0.587525	0.29184	0.469438	0.41748	0.59952	drug_135	100
BAY-61-3606	0.593945	0.253719	0.5017	0.340664	0.594559	drug_118	40
OSU-03012	0.587946	0.0798024	0.410886	0.364799	0.591281	drug_110	42
SB52334	0.639594	0.38214	0.26934	0.114735	0.59127	drug_21	55
Bicalutamide_150	0.597213	0.0652848	0.153475	0.0400703	0.582822	drug_1	205
Doxorubicin_1386	0.586891	0.275193	0.424219	0.301091	0.580915	drug_14	284
NVP-TAE684	0.500261	0.142488	0.477848	0.442141	0.575698	drug_155	92
Y-39983	0.635524	0.402696	0.333101	0.169055	0.573616	drug_90	70
Vismodegib	0.632915	0.331318	0.223076	0.0711286	0.571315	drug_176	105
Enzastaurin	0.512479	0.19415	0.446622	0.331199	0.570314	drug_32	180
PD173074	0.484899	0.207678	0.300971	0.205187	0.568716	drug_0	86
Tretinoin	0.518247	0.262897	0.27712	0.121736	0.568472	drug_42	84
GW-2580	0.565604	0.196054	0.147932	0.0362346	0.56316	drug_138	136
PF-00299804	0.479088	0.0948133	0.313096	0.195682	0.563113	drug_248	244
Pevonedistat	0.676379	0.356069	0.393084	0.197652	0.558608	drug_161	27
ZM447439	0.561374	0.278119	0.34281	0.175823	0.558184	drug_103	237
Mitomycin-C	0.560425	0.130034	0.449808	0.313672	0.557091	drug_11	81
KU-60019	0.609829	0.325784	0.233406	0.097173	0.556865	drug_154	79
AZD3514	0.476678	0.221796	0.283635	0.147581	0.555787	drug_215	196
FMK	0.574863	0.325283	0.26082	0.103364	0.55562	drug_52	66
AZD5438	0.567512	0.225151	0.255742	0.106489	0.555291	drug_165	222
Olaparib_1017	0.564102	0.223029	0.291139	0.140664	0.554214	drug_168	126
Linifanib	0.535234	0.12013	0.161839	0.0487151	0.552536	drug_134	161
TPCA-1	0.562493	0.202488	0.428598	0.304301	0.551836	drug_98	97
NU7441	0.564159	0.252451	0.265613	0.106586	0.550865	drug_128	191
Etoposide	0.584454	0.298885	0.564581	0.50663	0.548473	drug_15	305
Tivozanib	0.520162	0.0728076	0.220299	0.0909712	0.548138	drug_102	342
Serdemetan	0.564368	0.195699	0.288639	0.127259	0.547449	drug_137	49
SNX-2112	0.525849	0.256747	0.602391	0.562137	0.546827	drug_175	155
Panobinostat	0.512882	0.0637528	0.340077	0.224882	0.545116	drug_83	97
KIN001-244	0.533771	0.190481	0.269788	0.125426	0.541289	drug_236	41
Cytarabine	0.548369	0.24185	0.554703	0.452132	0.539555	drug_12	144
BPTES	0.503987	0.246665	0.366002	0.242374	0.537788	drug_60	180
Temozolomide	0.463448	0.161545	0.194921	0.0753464	0.537518	drug_10	206
PD0325901	0.552585	0.293673	0.626671	0.55616	0.532923	drug_92	174
QL-XII-47_235	0.562733	0.308836	0.446547	0.325971	0.53148	drug_252	202
PIK-93	0.519977	0.211506	0.418556	0.288567	0.530836	drug_79	41
NSC-207895	0.47164	0.198132	0.490815	0.360442	0.52921	drug_16	161
GSK319347A	0.531914	0.245927	0.150522	0.0389419	0.520147	drug_142	123
SGC0946	0.420443	-0.159907	0.195146	0.0683022	0.514703	drug_235	230
Refametinib_1014	0.477522	-0.0710218	0.501479	0.338768	0.503666	drug_204	38
VX-11e	0.485714	0.234749	0.350676	0.198022	0.502683	drug_143	97
AZD8055	0.560719	0.110937	0.457896	0.325647	0.501538	drug_197	51
Trichostatin A	0.42524	0.0771375	0.362819	0.251704	0.500393	drug_41	65
AS601245	0.647568	0.361503	0.180425	0.0563387	0.498632	drug_113	28
GNF-2	0.433867	-0.0259639	0.191337	0.0802798	0.492959	drug_67	49
Cabozantinib	0.333993	-0.0614272	0.415369	0.424299	0.490402	drug_185	47
AGI-6780	0.477615	-0.671964	0.198492	0.0569698	0.489565	drug_250	24
YK-4-279	0.505497	0.181413	0.319418	0.218481	0.486541	drug_207	30
A-770041	0.473353	0.116847	0.573239	0.624748	0.485193	drug_86	143
Omipalisib	0.307871	0.0210653	0.432667	0.462515	0.484748	drug_187	43
AT7867	0.517654	0.166959	0.39287	0.237761	0.483935	drug_124	46
CUDC-101	0.454356	0.173746	0.435786	0.363671	0.482889	drug_172	141
PI-103	0.535105	0.199381	0.718189	0.830211	0.481432	drug_97	66
ACY-1215	0.413494	0.0644611	0.314466	0.159092	0.478049	drug_231	41
JNK-9L	0.507546	0.175076	0.225921	0.087205	0.477744	drug_189	60
Foretinib	0.520497	0.244159	0.283481	0.165793	0.473647	drug_201	62
Doramapimod	0.566359	0.248193	0.29372	0.126886	0.472614	drug_28	22
EHT-1864	0.535746	0.281133	0.270132	0.113011	0.465014	drug_106	176
YM201636	0.530686	0.276572	0.274088	0.120387	0.462972	drug_109	92
KU-55933	0.482258	0.214013	0.278722	0.119898	0.458152	drug_65	172
Thapsigargin	0.437605	0.078317	0.532378	0.527176	0.455367	drug_43	203
Midostaurin	0.4584	0.0633177	0.376478	0.213002	0.454541	drug_93	63
Elesclomol	0.47018	0.167303	0.584178	0.532626	0.451803	drug_38	164
PFI-3	0.267423	-0.277524	0.166162	0.0700128	0.45121	drug_258	93
Fulvestrant	0.491463	0.221545	0.260175	0.102375	0.45111	drug_22	171
Tamoxifen	0.440481	0.0101585	0.193772	0.0657428	0.449717	drug_56	274
BMS-536924_1091	0.425639	0.111483	0.376675	0.218031	0.44968	drug_268	309
Dactolisib	0.528914	-0.0825512	0.606839	0.550577	0.449624	drug_153	20
TW 37	0.501988	0.246416	0.307934	0.152644	0.447933	drug_132	150
Wnt-C59	0.440739	-0.056861	0.268582	0.118747	0.444331	drug_241	88
NSC-87877	0.32411	-0.0890075	0.270039	0.167338	0.43943	drug_20	42
XMD8-85	0.49209	0.156419	0.343393	0.171255	0.43817	drug_212	93
BIBF-1120	0.419635	0.1506	0.452491	0.365103	0.435972	drug_267	195
PF-562271	0.30273	0.0425827	0.32865	0.222572	0.435563	drug_149	54
SB590885	0.387872	0.10438	0.309574	0.163252	0.433364	drug_262	125
Belinostat	0.411132	-0.042714	0.427227	0.328941	0.428599	drug_82	76
Lenalidomide	0.411419	-0.022175	0.185003	0.0550445	0.426445	drug_36	144
Bexarotene	0.405396	0.147023	0.318651	0.174164	0.425508	drug_19	265
Erlotinib	0.255927	-0.262903	0.364324	0.399409	0.419592	drug_33	49
JQ12	0.459782	0.198907	0.527357	0.406976	0.413771	drug_85	188
Pilaralisib	0.388832	0.11477	0.3077	0.144468	0.412864	drug_234	170
Flavopiridol	0.526195	0.236874	0.319613	0.174298	0.412833	drug_66	90
MK-2206	0.468422	0.196381	0.476883	0.328706	0.411651	drug_183	343
Nutlin-3a (-)	0.384222	-0.0719093	0.249295	0.0991483	0.408867	drug_37	29
FH535	0.44086	-0.0446133	0.25363	0.103711	0.408629	drug_61	98
AZD6738	0.434696	0.0377544	0.395211	0.299201	0.403082	drug_260	63
GSK-J4	0.456951	0.188823	0.408387	0.267066	0.401583	drug_251	185
ZG-10	0.369418	0.122925	0.293799	0.14738	0.400925	drug_239	46
Talazoparib	0.39833	0.157707	0.543891	0.510399	0.400163	drug_270	74
AZD8186	0.384527	0.124312	0.359894	0.215216	0.398827	drug_228	143
IPA-3	0.398572	0.129421	0.540531	0.404633	0.397136	drug_47	59
CCT007093	0.0885612	-0.506758	0.247449	0.121323	0.395183	drug_55	28
Pyrimethamine	0.41045	0.11939	0.428071	0.286562	0.395028	drug_6	174
Piperlongumine	0.406989	0.00411547	0.265567	0.153164	0.394074	drug_49	78
Dabrafenib	0.335485	0.0530804	0.342605	0.201223	0.39042	drug_205	213
VX-702	0.359131	0.0417544	0.232362	0.119414	0.389776	drug_120	79
UNC1215	0.350761	-0.220319	0.189874	0.0719614	0.389689	drug_238	170
GW441756	0.344327	-0.0490728	0.357928	0.201123	0.389502	drug_255	51
Avagacestat_1072	0.427256	-0.057553	0.314107	0.161028	0.388235	drug_213	34
WZ-1-84	0.334004	0.0486967	0.300829	0.168904	0.387551	drug_221	49
Alectinib	0.283546	-0.0736473	0.413134	0.539157	0.383973	drug_220	118
Bortezomib	0.384537	-0.143603	0.541621	0.424322	0.382867	drug_39	143
Tanespimycin	0.372652	-0.000714558	0.543248	0.509603	0.380403	drug_272	64
PFI-1	0.464838	0.201444	0.277771	0.135794	0.378629	drug_249	31
GSK1059615	0.381809	0.0476866	0.329205	0.163644	0.378462	drug_167	26
LFM-A13	0.371999	0.0414584	0.228649	0.0853944	0.371474	drug_232	278
XMD8-92	0.47322	0.21445	0.334792	0.166194	0.352002	drug_211	52
Gefitinib	0.397978	0.117475	0.345158	0.184531	0.350257	drug_25	212
Pazopanib	0.306643	0.0186419	0.325077	0.166239	0.344361	drug_114	20
Quizartinib	0.377481	-0.114604	0.248273	0.10992	0.344278	drug_180	40
Motesanib	0.250993	-0.520726	0.320607	0.145372	0.343842	drug_146	29
Embelin	0.393383	0.134351	0.334722	0.207695	0.343101	drug_2	27
AZD2014	0.325949	-0.0141377	0.374835	0.22365	0.340751	drug_196	48
Torin 2	0.278196	-0.14106	0.664101	0.814908	0.339518	drug_226	130
JQ1_1218	0.367317	-0.111724	0.253933	0.141609	0.338424	drug_216	29
JNK Inhibitor VIII	0.358233	-0.0251381	0.273121	0.113714	0.337324	drug_139	71
FTY-720	0.357086	-0.0350811	0.263178	0.114241	0.328209	drug_24	206
PHA-665752	0.361089	-0.114803	0.243464	0.107724	0.326002	drug_122	50
Pelitinib	0.291711	0.0193432	0.67977	0.842793	0.321525	drug_76	74
AZD6482_1066	0.350458	0.122223	0.392382	0.246969	0.321071	drug_202	145
Imatinib	0.280047	-0.387007	0.266377	0.130639	0.313367	drug_8	49
Cetuximab	0.347249	-0.683732	0.243441	0.0951835	0.312748	drug_259	167
SU11274	0.289253	-0.232285	0.454006	0.376019	0.310149	drug_88	72
LCL161	0.167122	-0.103698	0.312695	0.248763	0.288026	drug_170	101
PLX-4720_1036	0.279081	-0.0721008	0.328043	0.162286	0.285102	drug_169	49
Daporinad	0.424919	0.167688	0.648119	0.814715	0.283204	drug_80	30
XAV939	0.246621	-0.143726	0.281461	0.125792	0.282392	drug_266	43
Pictilisib_1058	0.258699	0.0362075	0.46181	0.345782	0.281281	drug_166	29
FR-180204	0.31669	0.0191611	0.283633	0.151527	0.281096	drug_136	42
Selumetinib_1498	0.301461	0.0795629	0.475988	0.410594	0.275828	drug_115	44
Phenformin	0.244791	0.0450559	0.523551	0.478298	0.271681	drug_13	168
Trametinib	0.306256	-0.0812859	0.662726	0.625797	0.252326	drug_148	28
IC-87114	0.26735	-0.289997	0.201105	0.0669847	0.244049	drug_100	30
Alisertib	0.390309	0.0977278	0.416208	0.274381	0.240614	drug_174	87
AS605240	0.313297	0.0156932	0.545061	0.514137	0.224723	drug_181	75
Amuvatinib	0.207986	0.0293033	0.476015	0.459222	0.219362	drug_127	107
Capivasertib	0.354396	-0.0117527	0.43906	0.296729	0.213662	drug_192	63
CHIR-99021_1241	0.278309	-0.144586	0.353124	0.19194	0.21007	drug_108	119
Sepantronium bromide	0.202502	-0.0310998	0.522374	0.822341	0.197018	drug_125	95
CPI-613	0.245002	0.0292958	0.260231	0.135838	0.163803	drug_173	38
DMOG	0.159678	-0.122663	0.489586	0.402912	0.158281	drug_48	51
A-443654	0.117176	-0.822331	0.553523	0.556981	0.155172	drug_116	29
UNC0638_1236	0.0421814	-0.213546	0.352242	0.231459	0.143726	drug_209	48
C-75	0.169047	-0.297116	0.370241	0.181381	0.073386	drug_62	45
NSC319726	0.0984106	-0.0958223	0.836864	0.965238	0.0684878	drug_74	65
XMD11-85h	0.0846095	-0.192668	0.34801	0.17007	-0.04	drug_200	25
JNJ38877605	-0.119776	-0.16198	0.472693	0.441499	-0.0549407	drug_217	45
MSE: mean square error; MAE: mean absolute error; PCC: pearson correlation coefficient;SCC: Spearman’s rank correlation coefficient

## Sheet: Table S10
Table S10. 0-shot and few-shot performance of metaDRP on Unseen Drug dataset_x000D_
	Model	dataset	SCC_a	PCC_a	MAE_a	SCC_d.mean	SCC_d.CI95	PCC_d.mean	PCC_d.CI95	MAE_d.mean	MAE_d.CI95	SCC_t.mean	SCC_t.CI95	PCC_t.mean	PCC_t.CI95	MAE_t.mean	MAE_t.CI95	SCC_dt.mean	SCC_dt.CI95	PCC_dt.mean	PCC_dt.CI95	MAE_dt.mean	MAE_dt.CI95
k=0	metaDRP_wPre_E_k10_p186_i2	unseen_drug	0.149683	0.120918	0.914775	0.416316	0.0515195	0.41785	0.0532942	0.902254	0.263579	0.416316	0.0035436	0.41785	0.00338621	0.902254	0.00239008	0.208973	0.0390905	0.219157	0.0388714	0.939632	0.0633687
k=1	metaDRP_wPre_E_k10_p186_i2	unseen_drug	0.226736	0.187374	0.847307	0.394512	0.052201	0.392556	0.0538595	0.836108	0.242981	0.394512	0.00459291	0.392556	0.00415116	0.836108	0.00329612	0.186453	0.0407516	0.192953	0.039393	0.873276	0.0586716
k=2	metaDRP_wPre_E_k10_p186_i2	unseen_drug	0.251331	0.210631	0.821865	0.395813	0.0481199	0.402326	0.0508881	0.811605	0.237889	0.395813	0.00472056	0.402326	0.00437971	0.811605	0.00321907	0.207816	0.0377972	0.196733	0.0379037	0.838626	0.0567006
k=3	metaDRP_wPre_E_k10_p186_i2	unseen_drug	0.262741	0.217474	0.810408	0.403884	0.0445222	0.403642	0.0498721	0.800163	0.237742	0.403884	0.00398786	0.403642	0.00376699	0.800163	0.00277151	0.209058	0.0374317	0.213653	0.0375078	0.828244	0.0565698
k=4	metaDRP_wPre_E_k10_p186_i2	unseen_drug	0.27034	0.225811	0.802817	0.412029	0.0470033	0.42021	0.0499982	0.792624	0.237007	0.412029	0.00447236	0.42021	0.00416662	0.792624	0.00315894	0.16723	0.0402125	0.172558	0.0408557	0.820447	0.0566121
k=5	metaDRP_wPre_E_k10_p186_i2	unseen_drug	0.269655	0.227178	0.801034	0.41589	0.0456008	0.421077	0.0467982	0.790761	0.237251	0.41589	0.00412811	0.421077	0.00396624	0.790761	0.00293638	0.170044	0.0398144	0.181642	0.0391838	0.821312	0.0566239
k=6	metaDRP_wPre_E_k10_p186_i2	unseen_drug	0.277702	0.232858	0.796187	0.423637	0.0475399	0.427092	0.0518221	0.78537	0.237431	0.423637	0.00421479	0.427092	0.00397463	0.78537	0.00270914	0.193315	0.0415042	0.193831	0.0410088	0.81392	0.056742
k=7	metaDRP_wPre_E_k10_p186_i2	unseen_drug	0.280876	0.235459	0.790886	0.416988	0.0476237	0.422459	0.0520249	0.780735	0.236347	0.416988	0.00424792	0.422459	0.00444669	0.780735	0.00267106	0.199565	0.0405137	0.192599	0.0406349	0.810476	0.0561517
k=8	metaDRP_wPre_E_k10_p186_i2	unseen_drug	0.281017	0.237154	0.792679	0.426005	0.0473636	0.427049	0.0512165	0.782744	0.236149	0.426005	0.00451883	0.427049	0.00434837	0.782744	0.00270331	0.199233	0.0404088	0.208117	0.0401133	0.809913	0.056446
k=9	metaDRP_wPre_E_k10_p186_i2	unseen_drug	0.284706	0.241735	0.788921	0.419227	0.0448648	0.422932	0.0509233	0.77932	0.234884	0.419227	0.00428139	0.422932	0.00408403	0.77932	0.00285215	0.196311	0.0415251	0.200094	0.041051	0.806717	0.0564328
k=10	metaDRP_wPre_E_k10_p186_i2	unseen_drug	0.284645	0.239954	0.788253	0.416109	0.0509978	0.421785	0.0549396	0.778419	0.236318	0.416109	0.00429285	0.421785	0.00436812	0.778419	0.0028808	0.180826	0.0398686	0.184361	0.0397686	0.810252	0.0563532
MSE: mean square error; MAE: mean absolute error; PCC: pearson correlation coefficient;SCC: Spearman’s rank correlation coefficient

## Sheet: Table S11
Table S11. Performance (ROC_AUC) of metaDRP and other methods on TCGA samples regard to 11 drugs._x000D_
Drug Name	metaDRP 0-shot	metaDRP 10-shot	TGSA	MOLI	DrugCell	PaccMann
Etoposide	0.657	0.515	0.691	0.355	0.535	0.598
Cisplatin	0.597	0.615	0.605	0.555	0.502	0.566
Pemetrexed	0.553	0.619	0.541	0.472	0.463	0.617
Bicalutamide	0.19		0.571	0.738	0.071	0.524
Temozolomide	0.486	0.682	0.551	0.461	0.624	0.63
Methotrexate	0.469	0.449	0.551	0.531	0.306	0.367
5-Fluorouracil	0.404	0.408	0.548	0.502	0.46	0.528
Gemcitabine	0.486	0.579	0.517	0.543	0.48	0.504
Sorafenib	0.846		0.192	0.538	0.769	0.769
Doxorubicin	0.525	0.451	0.55	0.483	0.462	0.643
Tamoxifen	0.557	0.682	0.792	0.364	0.169	0.61
ROC_AUC: area under the receiver operating characteristic curve

## Sheet: Table S12
Table S12. Pathway ranking of epothilone B-TNBC cancer cell lines.
item	KEGG_GAP_JUNCTION	KEGG_APOPTOSIS	KEGG_CELL_CYCLE
ACH-000148	184	176	149
ACH-000212	9	172	163
ACH-000276	31	159	174
ACH-000288	5	178	169
ACH-000621	1	169	147
ACH-000643	2	154	122
ACH-000699	19	166	160
ACH-000768	179	184	175
ACH-000856	1	166	3
ACH-000857	176	158	157
using 10 breast cancer ccls for fine-tuning.
item	KEGG_GAP_JUNCTION	KEGG_APOPTOSIS	KEGG_CELL_CYCLE
ACH-000148	185	177	149
ACH-000212	6	171	164
ACH-000276	33	159	176
ACH-000288	5	175	171
ACH-000621	1	170	156
ACH-000643	90	85	67
ACH-000699	9	163	160
ACH-000768	181	184	176
ACH-000856	3	168	4
ACH-000857	174	165	128
0-shot meta-learner.

[truncated: 2 more sheets: Table S13, Table S14]
